# Supplementary material for: Enhancing Breast Cancer Detection through Advanced AI-Driven Ultrasound Technology: A Comprehensive Evaluation of Vis-BUS
Source: Diagnostics (Basel). 2024 Aug 26;14(17):1867. doi: 10.3390/diagnostics14171867 (PMC11394308; doi:10.3390/diagnostics14171867)
Supplement: Supplementary file 1 [file diagnostics-14-01867-s001.zip]

Archive with 1 entries (1 files):
- diagnostics-3159894-supplementary.pdf
